# Supplementary material for: Comonomer Reactivity Trends in Catalytic Ethene/1-Alkene Copolymerizations to Linear Low-Density Polyethylene
Source: Polymers (Basel). 2025 Aug 24;17(17):2290. doi: 10.3390/polym17172290 (PMC12431525; doi:10.3390/polym17172290)
Supplement: Supplementary file 1 [file polymers-17-02290-s001.zip]

Archive with 1 entries (1 files):
- polymers-3822886-supplementary.pdf
